# Supplementary material for: Development of an In-House EphA2 ELISA for Human Serum and Measurement of Circulating Levels of EphA2 in Hypertensive Patients with Renal Dysfunction
Source: Diagnostics (Basel). 2022 Dec 2;12(12):3023. doi: 10.3390/diagnostics12123023 (PMC9776842; doi:10.3390/diagnostics12123023)
Supplement: Supplementary file 1 [file diagnostics-12-03023-s001.zip]

Archive with 1 entries (1 files):
- diagnostics-2042047-supplementary.pdf
